# Supplementary material for: Type I and III interferons shape the retinal cytokine network and barrier function in an in vitro model of ocular toxoplasmosis
Source: Front Immunol. 2023 May 2;14:1148037. doi: 10.3389/fimmu.2023.1148037 (PMC10188120; doi:10.3389/fimmu.2023.1148037)
Supplement: Table S2 — Raw experiment data. [file Table_2.xlsx]

## Sheet: Infection cinetic raw data
RPE
RH	Replica 1				Replica 2				Replica 3				Replica 4
2h	1	2	3	4	1	2	3	4	1	2	3	4	1	2	3	4
C1	13898.5	9555.52	11429.7	10184.5	22290.6	26507.9	23582.9	25607.3	30604.2	20196.3	27650.7	23831.8	16596.8	24584.1	13767.4	18961.3
C2	9518.93	16045.1	17970.3	13309.9	23111.7	26654.9	28725.7	25619.9	30686.2	33133.6	34618	30578.5	11413.7	13950.4	18913.1	13144.4
IFN b	12691.9	10897.8	16638.9	11554.9	27390.9	29462.4	38493.1	33940.2	30215	20335.8	27707.1	39284.6	14549.8	13834.1	15798	14865.5
IFN g	13464.3	11563.7	13418	8657.46	32986.5	30701.5	41557.5	34292.7	29140.9	27187.3	18439.5	21016	15333.9	11339.3	17878.3	14581.6
IFN l1	19563.6	10395.3	12852.1	6955.16	31129.9	31232.9	24714.1	35343	26123.6	23748	29584.8	24965.1	16479.4	18073.9	17193.1	13913.8
IFN l2	9058.38	8951.91	10179.2	13372.4	18438.4	27933.2	21784.2	26083.5	26504.5	23510.7	26268.1	23456.6	17764.3	20501.4	14598.7	14398.5
	Replica 1				Replica 2				Replica 3				Replica 4
24h	1	2	3	4	1	2	3	4	1	2	3	4	1	2	3	4
C1	54315.8	67209.9	80288.7	66283.2	77209.3	51113.1	63916	67592.4	53074.7	78405.7	83808.6	32802.2	33941.4	38783.5	44592	28526.5
C2	82478.5	77254.7	76080	76011.7	60145.2	83829.4	88725.8	87515.4	49615.7	84262.6	60956.8	79424.8	36864.2	40481.3	38474.2	43499.8
IFN b	89690.6	115418	105731	112425	77631	56551.3	69847.2	73024.2	64522	84380.7	82457.4	53792.8	39240.3	53443.4	53869.6	46333.5
IFN g	49740.1	44610.3	48282.4	44640.7	48589.3	50958.6	50173.6	30032.4	69046.8	50630.6	80066.8	38993.1	34732.4	23530.1	26138.1	34808.1
IFN l1	70288.7	89323.5	77449.6	70756.4	49758.6	48234.1	46416.4	48426.8	114049	91580.6	146066	58242.6	53627.3	33093.8	55075.7	61704.6
IFN l2	89708.6	51764.6	52761	50905.4	44612.7	52366.1	54254.5	94925	67510.5	125087	87302.7	79024.9	65070.7	59890.6	49731.2	53344.7
Me49	Replica 1				Replica 2				Replica 3
3h	1	2	3	4	1	2	3	4	1	2	3	4
C1	116515	103626	87645.1	107500	95748.4	77294.6	101619	72631.6	130258	154066	137313	166592
IFN b	120998	99917.8	120776	103899	114311	91900	93589.2	91740.5	147445	149438	139788	165326
IFN g	94740.5	101292	110947	104768	100278	109312	96860	102416	187834	133885	163279	157273
IFN l1	118429	113816	122557	108263	109808	107119	94239.7	82318.1	168871	152323	158480	146318
IFN l2	94397.8	99742.8	113386	82685.1	85273.3	95269.7	99334.4	101188	172162	132756	160634	166817
	Replica 1				Replica 1				Replica 1
48h	1	2	3	4	1	2	3	4	1	2	3	4
C1	286509	250124	241686	248414	504509	627871	552885	389170	764730	863004	920426	645402
IFN b	224102	216838	344650	282520	642857	755368	642890	741848	555667	699291	411741	417203
IFN g	303220	194867	227444	168448	193396	133333	140864	187015	376638	276556	369050	329235
IFN l1	811906	766695	609810	763814	586873	806726	844907	717261	709943	610961	497892	910548
IFN l2	639395	826201	686722	718341	646239	500500	733646	892080	520346	721814	558456	389812
Astrocyte
RH	Replica 1				Replica 2				Replica 3
2h	1	2	3	4	1	2	3	4	1	2	3	4
C1	33467.9	34663.5	44296	37207.6	56932.2	52905.8	64845.6	62826.9	38690.8	32470.6	30583	27821.9
IFN b	38637.5	38219.3	42963.7	35698.7	80644.3	74616.8	82819.5	85415	42106.5	34657.2	34041	35066.3
IFN g	57835.5	50861.5	45263.5	58868.8	79513.4	88642.4	99711.6	75662.8	36133.6	35285	43024.4	38397.2
IFN l1	50508.9	45224.3	56504.5	43217.7	83003.2	104963	99233.4	77462.9	37985.4	29035.3	30156.9	26020.8
IFN l2	23060.1	14005.9	17492.1	10352	77151.9	69283.5	100707	90980.2	32869.9	29169.3	36682	30808.8
	Replica 1				Replica 2				Replica 3
24h	1	2	3	4	1	2	3	4	1	2	3	4
C1	246156	148261	156425	201233	245152	265638	327993	314782	134707	136841	120611	144524
IFN b	135758	100802	153720	127352	212676	157873	240173	195262	124863	120556	113693	79552.8
IFN g	78334.9	81943.6	84058.2	80188.5	161985	110622	173313	159591	78229.4	97235.5	100873	75363.7
IFN l1	188858	232225	196381	164839	401994	376478	395942	396169	172822	183840	155093	122861
IFN l2	277016	155162	128243	197747	416346	363912	349611	350945	157749	180971	182371	158986
Me49	Replica 1				Replica 2				Replica 3
3h	1	2	3	4	1	2	3	4	1	2	3	4
C1	113172	87847.7	105687	90420.6	34519	115544	96183.9	122824	11245.1	9485.47	8496.96	11029.5
IFN b	105109	116726	115363	103788	103753	119682	103648	98668.4	8810.43	11825.4	8526.17	8735.2
IFN g	132923	154188	97530.3	131349	124082	132883	127967	147790	10243.1	8974.94	11888.5	16731.6
IFN l1	107273	130466	138097	77396.1	121600	106214	117043	104841	12834.1	11931.3	11388.6	11828.4
IFN l2	86561.9	129277	118140	156156	112557	79515.2	154379	111484	12838.4	11855.5	11058.7	15007.9
	Replica 1				Replica 2				Replica 3
48h	1	2	3	4	1	2	3	4	1	2	3	4
C1	328531	397920	563261	356257	561768	390814	353797	377397	8166.15	4224.14	3456.55	3427.96
IFN b	460940	478596	469580	429135	378382	433868	448584	400281	3813.88	4930.01	3892	4907.18
IFN g	277572	309561	301644	318434	315955	371532	292148	351551	6439.6	4880.34	6805.2	3826.04
IFN l1	468936	564005	548100	415664	412357	382305	418772	327854	4922.19	6026.47	4717.93	5366.73
IFN l2	599791	561149	435358	459657	503220	524128	457440	442828	4223.08	3719.68	5300.61	3713.07
Microglia
RH	Replica 1				Replica 2				Replica 3
2h	1	2	3	4	1	2	3	4	1	2	3	4
C1	45689.7	33225.1			168750	158127	166438	146053		107960	107197	116401
IFN b	34107	37665.1	26108.9	29897.6	147900	142105	138251	130336	108400	104006	124063	117617
IFN g	44845.2	49347.4	49219.6	43100.3	152302	153576	141095	151888	165738	103906	118153	112743
IFN l1	51221.8	39165.4	47728.5	43519.7	156377	141062	161105	107743	107746	121885	103691	102668
IFN l2	45904.6	48115	45228	47364.5	168751	161727	144092	139405	107452	106869	109967	97970.4
	Replica 1				Replica 2				Replica 3
24h	1	2	3	4	1	2	3	4	1	2	3	4
C1	191814	186983	218003	89388.7	260765	242407	273516	264804	218861	193272	205305	207089
IFN b	204740	182209	243754	197153	165116	349201		4094.26	163225	158815	217941	248362
IFN g	161684	161552	175952	162196	324581	298860	308026	278231	131458	167533	210820	191065
IFN l1	226036	173227	245553	78052.4	374804	335026	333243	435969	176996	163336	206412	171634
IFN l2	196092	178341	177656	182314	320965	330992	354861	343375	185814	192690	190723	198904
Me49	Replica 1				Replica 2				Replica 3
3h	1	2	3	4	1	2	3	4	1	2	3	4
C1	72306.2	75476.9	63256.7	69581.3	115007	101862	121982	117037	23842	20573.9	26796.1	21268.4
IFN b	68502.7	75015.6	76275.1	68175.6	127025	111639	108171	114733	23198.5	22514	25213	30005.4
IFN g	55310.4	72025.3	70463.2	55528.8	105673	103782	119235	118026	24385.4	31003.7	32922.8	25531.8
IFN l1	83662.7	74048	65270.3	66621.2	129350	108014	101269	87775.6	26240.4	30249.4	25726.5	24737.2
IFN l2	73962.5	68634.5	57330.4	64221.5	109444	121643	103530	113975	27072.3	28429.9	31309.9	35376.5
	Replica 1				Replica 2				Replica 3
48h	1	2	3	4	1	2	3	4	1	2	3	4
C1	347995	252613	321347	350443	74220.2	95362.6	77884.4	66755.1	20894.8	12085.1	11185.6	11177
IFN b	454456	236656	274418	341098	163925	174638	153416	157695	22148.4	18839.2	17559.3	20454
IFN g	194739	118389	244693	229820	81217.4	121421	115513	111185	22624.3	17335.1	17552.9	13295.2
IFN l1	292324	416757	485034	339892	85898.9	92047.1	78694	89600.4	25076.5	21140.2	19542.6	15370.1
IFN l2	408660	287334	309221	259301	93899.9	77753.6	84386.8	86352.2	22506.4	16359	27578.1	22805.9
Müller
RH	Replica 1				Replica 2				Replica 3
2h	1	2	3	4	1	2	3	4	1	2	3	4
C1	62207.2	79727.1	64919.5	61478.8	29391.1	30593.1	35320.2	34779.5	41655.7	28896.1	37558.8	33186.9
IFN b	78841.5	62622.5	79165.8	56415.6	42425.9	38303.9	38002	38928.4	35777	49152.6	30942.2	30651.1
IFN g	67567.4	73706.1	68182.6	76004.7	31021.6	29132.7	30511.7	29670.8	36989.2	37279.8	35019.9	35829.8
IFN l1	83209.2	79170.5	84496.6	76011.2	36334.4	28997.8	32391.3	45814.4	29478.7	37874.7	30706.4	42323.9
IFN l2	77093.8	83776.4	76420.9	71998.5	36072.3	33914.8	35716.6	30625.3	37246.5	33712.5	37606.6	30428.1
	Replica 1				Replica 2				Replica 3
24h	1	2	3	4	1	2	3	4	1	2	3	4
C1	378753	213356	215932	178015	106616	98638.2	86831.9	32396.9	169647	142965	154743	199427
IFN b	260860	174971	262133	240806	74366.7	102841	81852.5	84775.9	141425	138374	164811	146399
IFN g	133530	163186	153516	135164	46985.3	47778.1	60588.7	47565.8	91160.4	82930.5	91297.4	95954.8
IFN l1	229440	212348	228989	239822	91041.3	74753.6	67585.2	108195	206831	136660	157987	143683
IFN l2	257769	261452	305041	228395	89620.9	109663	117750	69448.5	157018	175139	183873	144045
Me49	Replica 1				Replica 2				Replica 3
3h	1	2	3	4	1	2	3	4	1	2	3	4
C1	92433.4	90035.5	95320.7	86261.6	79763.6	92110.3	84599.1	71647.9	142413			147187
IFN b	107888	108191	87604.7	80115.2	73508	78095.7	97991.4	73063.6	145733	129502	168605	98545.5
IFN g	129792	115336	119231	101008	82657	86504.3	87431.9	62380.9	171083	142046	151656	163063
IFN l1	122656	124304	99143.5	98126.9	79871.9	80830.8	94993.6	76807.9	135206	174323	166625	144833
IFN l2	110076	103968	114617	120291	48660.8	59110.5	82365.7	50546.2	175385	167473	167978	148651
	Replica 1				Replica 2				Replica 3
48h	1	2	3	4	1	2	3	4	1	2	3	4
C1	166546	282319	300278	215056	112475	188848	201553	74900.3	260966	379082	255962	174475
IFN b	391436	419145	281567	414994	189034	280569	275823	174349	410092	333002	583867	431515
IFN g	181893	210554	193939	147280	131673	152083	163926	92629.5	225755	277093	294773	204099
IFN l1	344551	303032	342812	227573	140009	153650	93980	276140	329789	479390	229487	355828
IFN l2	185072	208545	264074	118883	223441	184488	183593	123850	317552	262330	305744	465844

## Sheet: Retinal cytokine secretion 
Replica 1
		IFN alpha	IFN beta	IL-1 alpha	IL-1 beta	IL-10	IL-12p70	IL-17A	IL-23	IL-29	IL-6	CXCL8	CXCL10	CCL2	CXCL9	TNF-alpha
	Sample ID	Result in pg/ml	Result in pg/ml	Result in pg/ml	Result in pg/ml	Result in pg/ml	Result in pg/ml	Result in pg/ml	Result in pg/ml	Result in pg/ml	Result in pg/ml	Result in pg/ml	Result in pg/ml	Result in pg/ml	Result in pg/ml	Result in pg/ml
	RPE NI/NS 1	0	10.21	0	3.9	0	2.36	0	0.71	188.61	90.86	134.5	2.79	2269.72	0	4.7
	RPE NI/NS 2	0	11.62	0	4.18	0	2.53	0	2.06	217.7	103.9	147.38	2.82	3001.17	0	3.26
	Astrocytes NI/NS 1	0	7.26	0	4.18	0	2.2	0	0	0	99.93	2989.92	2.73	423.11	0	1.82
	Astrocytes NI/NS 2	0	8.02	0	4.76	0	2.28	0	0	0	75.26	3852.68	2.73	346.14	0	0.37
	Müller NI/NS 1	0	0	0	3.06	0	2.12	0	0	0	37.69	717.25	2.75	843.3	0	0.37
	Müller NI/NS 2	0	8.02	0	3.33	0	2.28	0	0	0	43.81	754.52	2.82	983.23	0	3.26
	RPE RH 1	0	9.49	0	4.18	0	2.36	0	0	413.48	5573.34	1015.26	2.8	1371.84	0	4.7
	RPE RH 2	0	11.62	0	4.76	0	2.57	0	6.18	373.94	5229.47	1002.68	2.92	1525.75	0	9.02
	Astrocytes RH 1	0	9.49	0	5.35	0	2.36	0	0	38.27	287.8	4974.23	2.78	1182.16	0	1.82
	Astrocytes RH 2	0	8.76	0.01	5.06	0	2.28	0	0	29.47	306.17	4845.11	2.75	1286.17	0	3.26
	Müller RH 1	0	8.02	0	3.61	0	2.2	0	0	213.64	567.73	1160.22	4.33	1684.05	0	3.26
	Müller RH 2	0	8.76	0	3.61	0	2.45	0	0	256.9	623.81	1157.27	4.38	1722.95	0	4.7
	RPE Bêta 1	0	408.52	0	4.76	0	2.36	0	0	290.38	1457.74	2460.51	2.94	1315.73	0	4.7
	RPE Bêta 2	0	491.34	0	5.06	0	2.36	0	0	367.23	1652.74	2844.44	2.94	1452.49	0	3.26
	Astrocytes Bêta 1	0	249.56	0	5.06	0	2.45	0	0	133.94	1265.45	4926.03	9.13	1539.59	0	4.7
	Astrocytes Bêta 2	0	230.76	0	5.65	0	2.53	0	0	138.81	1280.18	3781.63	7.78	1568.31	0	6.14
	Müller Bêta 1	0	369.52	0.16	4.18	0	2.49	0	0.71	233.67	485.59	1856.85	754.88	1945.56	0	6.14
	Müller Bêta 2	0	331.89	0.11	4.76	0	2.53	0	0	294.01	556.08	1800.85	630.15	1977.55	0	6.14
	RPE gamma 1	0	9.49	0	4.47	0	2.36	0	0	423.18	2363.77	1611.37	3.96	688.05	0	3.26
	RPE gamma 2	0	9.49	0	4.47	0	2.36	0	0	1371.02	2306.77	1329.66	2.8	1247.71	0	4.7
	Astrocytes gamma 1	0	10.21	0.07	5.65	0	2.45	0.46	0	179.98	1598.23	6435.33	37.62	1863.55	0	4.7
	Astrocytes gamma 2	0	11.62	0.16	5.95	0	2.86	1.7	2.06	199.18	1611.64	6308.49	32.55	1891.59	0	9.02
	Müller gamma 1	0	12.31	0.28	5.35	0	2.53	0	2.06	413.48	3667.27	2496.27	724.21	1572.3	461.43	9.02
	Müller gamma 2	0	12.31	0.32	5.65	0	2.94	1.32	7.57	431.22	3153.33	2305.23	735.51	1772.86	454.58	10.45
	RPE lambda 1	0	8.76	0	4.47	0	2.36	0	0	424.79	2755.86	2372.01	4.84	1294.6	0	3.26
	RPE lambda 2	0	8.76	0	4.47	0	2.36	0	0	1219.31	2330.17	1418.34	2.78	1021.22	0	3.26
	Astrocytes lambda 1	0	10.21	0.36	5.95	0	2.36	0	0	719.82	355.97	7151.14	2.8	1521.85	0	4.7
	Astrocytes lambda 2	0	8.76	0	5.06	0	2.28	0	0	676.8	341.98	6050.63	2.78	1405.37	0	3.26
	Müller lambda 1	0	8.02	0	3.33	0	2.2	0	0	350.27	437.89	1123.82	3.94	1644.48	0	1.82
	Müller lambda 2	0	8.76	0	3.61	0	2.36	0	0	461.38	939.15	948	4.77	1737.45	0	3.26
	RPE NI/NS 1 (ME49)	0	10.21	0	4.18	0	2.45	0	0	271.96	56.63	68.02	2.82	1903.54	0	3.26
	RPE NI/NS 2	0	10.21	0	4.47	0	2.45	0	2.06	241.5	56.63	79.24	2.82	1671.38	0	3.26
	Astrocytes NI/NS 1	0	7.26	0	4.47	0	2.24	0	0	0	69.36	3098.22	2.73	370.79	0	0.37
	Astrocytes NI/NS 2	0	8.02	0	4.47	0	2.28	0	0	0	76.32	3758.63	2.73	356.49	0	0.37
	Müller NI/NS 1	0	9.13	0	4.47	0	2.36	0	0	0	31.33	2109.9	2.78	832.48	0	3.26
	Müller NI/NS 2	0	9.49	0	4.18	0	2.36	0	0.71	0	26.02	1894.33	2.75	893.49	0	1.82
	RPE Me49 1	0	10.21	0	3.61	0	2.36	0	2.06	166.71	47.38	231.68	2.82	1768.15	0	2.54
	RPE Me49 2	0	8.76	0	3.9	0	2.45	0	0.71	233.67	48.56	255.25	2.8	1874.9	0	1.82
	Astrocytes Me49 1	0	8.76	0	5.06	0	2.28	0	0	0	72.06	3441.93	2.73	316.83	0	1.82
	Astrocytes Me49 2	0	9.49	0	5.06	0	2.45	0	0	0	74.2	3019.98	2.78	324.78	0	3.98
	Müller Me49 1	0	9.49	0	4.18	0	2.36	0	0	0	31.33	2108.26	2.87	1026.53	0	1.82
	Müller Me49 2	0	8.02	0	3.9	0	2.28	0	0	0	28.7	1814.35	2.86	1067.73	0	1.82
	RPE Bêta 1	0.03	318.39	1.09	4.47	0	2.45	0	0	159.92	118.52	1095	2.9	2394.17	0	6.14
	RPE Bêta 2	0	314.88	0	4.47	0	2.53	0	5.49	138.81	128.04	977.25	2.9	2494.21	0	4.7
	Astrocytes Bêta 1	0	529.62	0	5.35	0	2.36	0	0	53.69	237.96	5107.64	4.92	830.22	0	3.26
	Astrocytes Bêta 2	0	554.12	0	5.35	0	2.28	0	0	53.69	293.01	5842.63	5.96	828.74	0	3.26
	Müller Bêta 1	0.21	393.05	0.2	5.06	0	2.69	0	7.57	138.81	84.7	2551.75	630.44	1992.04	0	6.14
	Müller Bêta 2	0.17	316.98	0.11	5.35	0	2.69	0	3.43	105.69	85.73	2032.38	556.22	1795.7	0	9.02
	RPE gamma 1	0	8.76	0	3.61	0	2.36	0	0	339.96	172.81	722.04	2.99	2482.03	0	3.26
	RPE gamma 2	0.12	11.62	0	4.47	0	2.77	0	3.43	283.06	173.7	528.22	4.03	2565.28	0	3.26
	Astrocytes gamma 1	0	9.13	0	4.76	0	2.28	0	0	79.98	390.96	4171.4	7.14	1285.31	0	1.82
	Astrocytes gamma 2	0	9.49	0	4.47	0	2.36	0	0	113.68	472.24	4149.58	9.03	1401.59	0	4.7
	Müller gamma 1	0	10.92	0.16	4.76	0	2.53	0	0.71	171.18	281.36	1132.64	801.07	2317.93	152.01	6.14
	Müller gamma 2	0.03	9.49	0	4.91	0	2.61	0	1.38	133.94	228.77	932.33	748.86	2147.1	134.43	7.58
	RPE lambda 1	0	8.76	0	3.75	0	2.36	0	0	930.47	47.38	143.07	2.78	1683.12	0	1.82
	RPE lambda 2	0	9.49	0	3.61	0	2.28	0	0.71	1022.04	56.07	161.51	2.85	1901.03	0	3.26
	Astrocytes lambda 1	0	10.57	0	4.76	0	2.36	0	0	526.26	70.98	3605.48	2.78	317.15	0	3.26
	Astrocytes lambda 2	0	8.76	0	4.76	0	2.28	0	0	762.44	78.43	4462.89	2.73	352.91	0	0.37
	Müller lambda 1	0	9.49	0	4.18	0	2.36	0	0	383.94	24.65	2031.59	2.97	1075.49	0	1.82
	Müller lambda 2	0	9.49	0	4.33	0	2.45	0	0	286.73	25.34	1407.07	2.9	999.56	0	6.14
Replica 2
		IFN alpha	IFN beta	IL-1 alpha	IL-1 beta	IL-10	IL-12p70	IL-17A	IL-23	IL-29	IL-6	CXCL8	CXCL10	CCL2	CXCL9	TNF-alpha
	Sample ID	Result in pg/ml	Result in pg/ml	Result in pg/ml	Result in pg/ml	Result in pg/ml	Result in pg/ml	Result in pg/ml	Result in pg/ml	Result in pg/ml	Result in pg/ml	Result in pg/ml	Result in pg/ml	Result in pg/ml	Result in pg/ml	Result in pg/ml
	Microglia RH NS/NI 1	0.58	0	0	0	0	0	0	0	105.16	849.52	452.29	4.42	190.46	0	0
	Microglia RH NS/I 1	0.7	0	0	4.47	0.06	0	0	0	169.99	2321.4	892.62	3.89	399.32	0	9.71
	Microglia RH bêta/I 1	0.58	244.21	0	5.61	0.23	0	0	0	235.44	5663.4	2519.47	17.45	383.49	0	10.61
	Microglia RH gamma/I 1	0.7	0	0.48	6.79	0.15	0	0	0	263.52	6231.63	2213.14	550.04	1568.82	0	12.46
	Microglia RH lambda /I 1	0.58	0	0	5.61	0.06	0	0	0	1840.26	2695.77	1265.84	4.68	372.27	0	9.71
	Microglia RH NS/NI 2	0.58	0	0	4.47	0	0	0	0	101.28	918.61	589.55	4.42	234.69	0	0
	Microglia RH NS/I 2	0.45	0	0	5.04	0.06	0	0	0	159.68	1972.98	669.95	3.89	339.27	0	9.71
	Microglia RH bêta/I 2	0.58	251.01	0.01	5.61	0.23	0	0	0	235.44	5740.22	2575.37	15.96	410.28	0	11.53
	Microglia RH gamma/I 2	0.7	0	0.34	6.79	0.23	0	0	0	229.1	4733	1934.35	397.57	1335.96	0	11.53
	Microglia RH lambda/I 2	0.45	0	0	0	0	0	0	0	1023.4	2121.49	708.33	3.61	364.19	0	0
	Microglia ME49 NS/NI 1	0.58	0	0	0	0.06	0	0	0	85.37	564.64	355.69	3.89	126.11	0	0
	Microglia ME49 NS/I 1	0.58	0	0	0	0	0	0	0	82.37	529.91	341.66	3.89	121.39	0	0
	Microglia ME49 bêta/I 1	0.58	259.11	0	4.47	0	0	0	0	134.95	2126.19	1021.51	9.35	169.55	0	10.61
	Microglia ME49 gamma/I 1	0.83	0	0.19	6.79	0.39	0	0	0	244.88	2101.13	334.68	459.59	1266.72	0	10.61
	Microglia ME49 lambda/I 1	0.58	0	0	0	0	0	0	0	2109.76	656.21	444.5	3.89	146.6	0	9.71
	Microglia ME49 NS/NI 2	0.45	0	0	4.47	0	0	0	0	85.37	588.12	400.88	3.89	124.83	0	0
	Microglia ME49 NS/I 2	0.58	0	0	0	0	0	0	0	83.37	558.35	387.75	3.61	134.48	0	0
	Microglia ME49 bêta/I 2	0.58	263.15	0	0	0.23	0	0	0	166.57	1961.42	889.54	8.48	140.2	0	10.61
	Microglia ME49 gamma/I 2	0.58	0	4.42	9.25	0	0	0	0	159.68	1705.77	350.82	389.8	1225.5	0	9.71
	Microglia ME49 lambda/I 2	0.58	0	0	4.47	0	0	0	0	2271.9	762.62	492.05	3.89	164.33	0	9.71
	Microglia NS/NI 1	0.45	0	0	4.47	0.06	0	0	0	116.56	926.76	614.44	4.42	246.13	0	9.71
	Microglia bêta/NI 1	0.58	314.68	0	4.47	0.23	0	0	0	159.68	2951.01	1305.31	20.7	269.28	0	11.53
	Microglia gamma/NI 1	0.7	0	0.34	5.61	0.06	0	0	0	263.52	3145.5	568.25	884.23	1336.89	0	11.53
	Microglia lambda/NI 1	0.45	0	0	0	0.06	0	0	0	2004.83	1016.83	620.83	3.89	253.01	0	0
	Microglia NS/NI 2	0.58	0	0	4.47	0.06	0	0	0	101.28	808.43	442.83	4.16	230.5	0	9.71
	Microglia bêta/NI 2	0.45	273.2	0	0	0.06	0	0	0	200.06	2784.95	1303.99	20.25	230.18	0	10.61
	Microglia gamma/NI 2	0.77	0	0.19	6.2	0.31	0	3.92	0	281.88	3082.72	522.57	836.67	1240.13	0	11.53
	Microglia Lambda/NI 2	0.45	0	0	4.47	0.06	0	0	0	2167.42	1127.85	598.21	4.16	239.8	0	9.71
	RPE NS/NI 1	0.7	0	0	5.61	0.23	0	0	0	570.86	561.5	113.38	4.68	7398.82	0	10.61
	RPE bêta/NI 1	0.83	550.76	0	6.79	0.23	0	0	0	455.51	1014.62	2099.72	5.69	14593.95	0	11.53
	RPE gamma/NI 1	0.64	0	0	4.47	0.06	0	0	0	640.96	849.52	71.53	26.01	10676.67	0	10.61
	RPE lambda/NI 1	0.7	0	0	0	0.06	0	0	0	4264.38	493.18	147.88	4.94	10878.38	0	11.07
	RPE NS/NI 2	0.58	0	0	4.47	0.23	0	0	0	646.32	537.84	113.86	4.94	8625.51	0	10.61
	RPE bêta/NI 2	0.95	486.16	0	6.79	0.23	0	0.63	0	461.08	940.82	1768.9	5.44	14103.07	0	11.53
	RPE gamma/NI 2	0.7	0	0	5.61	0.23	0	0	0	530.03	882.26	49.79	29.7	9810.3	0	9.71
	RPE lambda/NI 2	0.58	0	0	4.47	0.23	0	0	0	5559.87	617.66	217.18	4.68	10413.31	0	9.71
	Astrocytes NS/NI 1	0.45	0	0.19	5.61	0.06	0	0	0	108.99	197.46	4460.73	3.89	1758.67	0	0
	Astrocytes bêta/NI 1	0	219.72	0.19	4.47	0	0	0	0	159.68	1353.44	4263.1	78.84	2540.1	0	9.71
	Astrocytes gamma/NI 1	0.45	0	0.01	5.61	0	0	0	0	203.33	2647.82	3432.64	234	3154.9	0	10.61
	Astrocytes lambda/NI 1	0	0	0	0	0	0	0	0	1092.63	159.1	3350.22	3.89	994.53	0	0
	Astrocytes NS/NI 2	0.45	0	0	4.47	0.06	0	0	0	85.37	137.96	2949.08	3.89	1160.43	0	0
	Astrocytes bêta/NI 2	0.45	163.54	0	4.47	0.06	0	0	0	134.95	797.19	1430.58	55.6	1544.7	0	9.71
	Astrocytes gamma/NI 2	0.45	0	0.19	5.61	0.06	0	0	0	238.59	2467.29	5937.02	214.26	3610.12	0	10.61
	Astrocytes lambda/NI 2	0	0	0	4.47	0	0	0	0	1188.98	204.31	2430.16	3.61	1182.22	0	0
	Müller NS/NI 1	0.58	0	0	4.47	0	0	0	0	152.72	193.52	559.07	5.44	5462.45	0	0
	Müller bêta/NI 1	0.7	477.14	1.23	6.79	0.23	0	0.63	0	287.94	502.81	1498.86	4164.86	9772.13	0	12.46
	Müller gamma/NI 1	1.2	0	0.74	9.25	0.55	0	0.63	5.63	455.51	2564.46	1021.51	3434.02	8839.77	853.72	13.41
	Müller lambda/NI 1	0.58	0	0	4.47	0.06	0	0	0	753	169.41	601.69	4.16	4466.55	0	9.71
	Müller NS/NI 2	0.58	0	0	4.47	0	0	0	0	166.57	227.41	569.4	5.44	5834.39	0	9.71
	Müller bêta/NI 2	1.08	307.68	1.68	6.79	0.39	0	0.63	5.63	323.82	374.53	948.91	5075.61	13077.39	0	12.46
	Müller gamma/NI 2	1.2	0	1.57	10.52	0.55	0	6.51	10.89	455.51	2027.13	848.5	4240.98	9567.97	766.44	14.38
	Müller lambda/NI 2	0.45	0	0	0	0	0	0	0	742.37	163.24	525.98	4.68	5748.79	0	0

## Sheet: FITC dextran and TEER
FICT fluorescence	1.						2.						3.
	0h	PBS	IFN-β	IFN-λ	RH		0h	PBS	RH	IFN-β	IFN-λ
	1	0.9893	0.7348	0.8537	0.7607		1	0.88	0.95	0.98	1.23
	2	0.997	0.8592	1.098	0.951		2	1.06	1.02	1.18	1.19
	3	1.229	0.6999	1.289	1.008		3	1.26	0.99	1.041	1.06
	4	1.525	1.008	1.237	0.9423		4	1.04	1.21	1.15	1.21
	24h	PBS	IFN-β	IFN-λ	RH		24h	PBS	RH	IFN-β	IFN-λ		24h	PBS	RH	IFN-β	IFN-λ
	1	114.9	157.5	279.3	230.3		1	25.71	60.45	23.19	21.43		1	69.2	66.97	79.05	70.84
	2	174.1	96.96	246.6	250.5		2	31.83	64.89	23.84	29.51		2	82.04	100.6	90.41	81.29
	3	224.6	165.2	221.7	232.7		3	31.99	74.79	28.11	28.84		3	47.47	112.5	79.19	90.45
	4	187.6	181.8	308.8	236.3		4	26.15	77.28	29.99	30.53		4	93.93	98.82	79.56	82.16
	48h puits	PBS	IFN-β	IFN-λ	RH		48h	PBS	RH	IFN-β	IFN-λ		48h	PBS	RH	IFN-β	IFN-λ
	1	326	252	610	494		1	89.96	515.5	83.93	41.5		1	367.4	755.6	266.6	323.7
	2	275	257	445	514		2	90.97	527.1	69.57	106.1		2	514.5	765.5	305.6	293.5
	3	403	301	439	508		3	102.8	470.9	72.46	81.03		3	191.6	118.7	273	314.4
	4	295	364	465	537		4	92.85	488.1	86.33	93.98		4	497	393.9	354.9	291.6
Electrical resistance
	1.										2.										3.
	0h	PBS	IFN-β	IFN-λ	Fludarabine	Fludarabine + IFN-β	Fludarabine + IFN-λ	RH	Blanc		0h	PBS	IFN-β	IFN-λ	Fludarabine	Fludarabine + IFN-β	Fludarabine + IFN-λ	RH	Blanc		24h	PBS	IFN-β	IFN-λ	Fludarabine	Fludarabine + IFN-β	Fludarabine + IFN-λ	RH	Blanc
	1	270	255	257	261	248	246	246	222		1	250	256	248	275	252	248	248	213		1	245	252	264	250	252	264	238	205
	2	282	242	260	250	255	246	245			2	254	255	254	272	248	256	252			2	246	258	261	247	258	261	235
	3	270	258	266	246	260	250	247			3	250	248	254	263	256	252	246			3	246	256	258	245	256	258	233
	4	245	243	270	265	263	254	245			4	247	246	252	233	258	255	252			4	248	262	267	250	262	267	230
	0h	PBS	IFN-β	IFN-λ	Fludarabine	Fludarabine + IFN-β	Fludarabine + IFN-λ	RH	Blanc		0h	PBS	IFN-β	IFN-λ	Fludarabine	Fludarabine + IFN-β	Fludarabine + IFN-λ	RH	Blanc		24h	PBS	IFN-β	IFN-λ	Fludarabine	Fludarabine + IFN-β	Fludarabine + IFN-λ	RH	Blanc
	1	48	33	35	39	26	24	24	0		1	37	43	35	62	39	35	35	0		1	40	47	59	45	47	59	33	0
	2	60	20	38	28	33	24	23			2	41	42	41	59	35	43	39			2	41	53	56	42	53	56	30
	3	48	36	44	24	38	28	25			3	37	35	41	50	43	39	33			3	41	51	53	40	51	53	28
	4	23	21	48	43	41	32	23			4	34	33	39	20	45	42	39			4	43	57	62	45	57	62	25
	24h	PBS	IFN-β	IFN-λ	Fludarabine	Fludarabine + IFN-β	Fludarabine + IFN-λ	RH	Blanc												48h	PBS	IFN-β	IFN-λ	Fludarabine	Fludarabine + IFN-β	Fludarabine + IFN-λ	RH	Blanc
	1	244	252	247	252	265	259	242	215		24h	PBS	IFN-β	IFN-λ	Fludarabine	Fludarabine + IFN-β	Fludarabine + IFN-λ	RH	Blanc		1	225	238	236	228	227	227	214	180
	2	245	252	245	240	267	268	240			1	246	251	262	244	248	254	233	203		2	220	241	232	225	235	232	213
	3	247	260	250	232	263	275	233			2	240	252	259	246	247	255	235			3	224	232	235	226	202	234	216
	4	255	259	256	248	248	282	242			3	244	250	254	246	249	250	232			4	226	237	228	222	244	231	206
											4	247	249	255	242	251	251	242
	24h	PBS	IFN-β	IFN-λ	Fludarabine	Fludarabine + IFN-β	Fludarabine + IFN-λ	RH	Blanc												48h	PBS	IFN-β	IFN-λ	Fludarabine	Fludarabine + IFN-β	Fludarabine + IFN-λ	RH	Blanc
	1	29	37	32	37	50	44	27	0		24h	PBS	IFN-β	IFN-λ	Fludarabine	Fludarabine + IFN-β	Fludarabine + IFN-λ	RH	Blanc		1	45	58	56	48	47	47	34	0
	2	30	37	30	25	52	53	25			1	43	48	59	41	45	51	30	0		2	40	61	52	45	55	52	33
	3	32	45	35	17	48	60	18			2	37	49	56	43	44	52	32			3	44	52	55	46	22	54	36
	4	40	44	41	33	33	67	27			3	41	47	51	43	46	47	29			4	46	57	48	42	64	51	26
											4	44	46	52	39	48	48	39
	48h	PBS	IFN-β	IFN-λ	Fludarabine	Fludarabine + IFN-β	Fludarabine + IFN-λ	RH	Blanc
	1	220	224	224	226	230	226	197	181		48h	PBS	IFN-β	IFN-λ	Fludarabine	Fludarabine + IFN-β	Fludarabine + IFN-λ	RH	Blanc
	2	217	232	232	228	225	221	199			1	235	245	252	248	247	242	225	198
	3	226	240	231	214	230	224	203			2	233	243	248	235	245	247	224
	4	224	237	227	218	224	220	204			3	230	245	244	233	245	248	224
											4	235	252	250	228	243	252	220
	48h	PBS	IFN-β	IFN-λ	Fludarabine	Fludarabine + IFN-β	Fludarabine + IFN-λ	RH	Blanc
	1	39	43	43	45	49	45	16	0		48h	PBS	IFN-β	IFN-λ	Fludarabine	Fludarabine + IFN-β	Fludarabine + IFN-λ	RH	Blanc
	2	36	51	51	47	44	40	18			1	37	47	54	50	49	44	27	0
	3	45	59	50	33	49	43	22			2	35	45	50	37	47	49	26
	4	43	56	46	37	43	39	23			3	32	47	46	35	47	50	26
											4	37	54	52	30	45	54	22

## Sheet: Confocal microscopy measurement
3.
PBS		IFN-bêta		IFN-lambda		IFN-gamma		RH		RH + IFN-lambda		RH H,I
surface	MFI	surface	MFI	surface	MFI	surface	MFI	surface	MFI	surface	MFI	surface	MFI
2673.57	92.453	3188.83	83.52	2327.74	100.058	2924.36	121.162	2437.83	135.931	2785.45	64.989	2653.56	64.425
3598.79	62.97	3206.9	95.688	2632.45	82.984	2873.35	134.704	1248.28	66.025	2438.96	75.892	2744.32	71.275
3481.45	43.328	3483.64	93.578	3279.69	74.154	3264.72	139.755	1390.23	73.295	2540.23	65.882	2705.5	62.398
2720.51	73.618	2592.19	112.574	2525.3	105.476	2518.36	122.694	1692.83	82.145	2664.52	67.658	2757.34	59.942
2596.98	74.839	2761.28	112.763	2751.97	105.367	2099.81	98.088	2224.98	91.086	2870.96	64.622	2699.69	38.4
2846.9	92.34	3174.53	120.748	2671.13	103.661	3535.78	74.268	1878.15	90.691	2754.89	92.885	2881.7	50.52
3069.66	78.692	2654.07	83.981	1822.93	105.949	2860.78	115.017	1427.5	89.735
2921.97	54.498	2667.93	104.672	2352.39	91.798	2860.15	105.136	1915.12	81.743
3388.12	68.982	2974.29	87.68	1979.47	99.807	3186.85	94.828	2794.01	78.931
3168.78	60.423	3152.03	91.618	2065.47	177.181	2612.4	92.251	3000.34	61.263
3033.39	46.63	2640.43	66.978	1923.21	152.178	2404.37	96.065	2447.84	75.933
2832.97	75.964	2804.93	95.861	1585.92	149.674	2383.22	86.487	2281.3	74.323
PBS	IFN-β	IFN-λ	IFN-y	T,gondii RH	RH + IFN-λ	RH H,I
247180	266331	232909	354322	331377	181024	170956
226616	306862	218451	387052	82417.8	185097	195601
150844	325992	243202	456261	101897	167356	168818
200278	291813	266359	308988	139057	180276	165280
194355	311370	289966	205966	202665	185527	103668
262883	383318	276892	262596	170332	255888	145584
241557	222891	193138	329038	128097	0
159241	279257	215944	300705	156548	0
233720	260786	197565	302202	220534	0
191467	288783	365961	240996	183810
141447	176851	292670	230976	185872
215204	268883	237371	206117	169553
2.
PBS		IFN-bêta		IFN-lambda		IFN-gamma		RH		RH + IFN-lambda		RH H.I
surface	MFI	surface	MFI	surface	MFI	surface	MFI	surface	MFI	surface	MFI	surface	MFI
2806.66	48.514	3555.97	62.609	2512.34	80.228	3311.65	71.934	3084.63	68.247	2576.88	75.05	4527.11	24.871
3294.61	48.2	3766.21	67.595	3191.19	86.627	3645.93	64.701	2778.81	59.777	2343.93	69.067	4914.8	24.898
3258.44	59.548	2916.53	65.238	3465.94	81.315	2808.67	83.348	2209.14	76.796	2594.82	66.641	5451.52	24.477
4350.77	40.429	3422.7	76.888	5447.05	75.205	2918.47	82.037	4101.51	47.605	2906.37	68.323	3948.15	32.24
2942.65	70.891	3376.22	79.78	5001.87	71.43	3748.77	92.147	3275.49	58.721	2407.61	70.324	3402.64	35.947
2768.04	45.567	3249.99	80.402	4131.59	71.067	3237.66	82.069	3455.9	53.45	2433.75	80.448	2812.93	43.15
6457.26	24.45	3708.91	66.813	4131.02	56.329	3187.44	99.234	3072.8	59.371	2950.07	56.193
4296.01	26.833	2902.98	79.202	4317.7	52.985	2754.36	94.078	3449.17	53.897	2849.87	63.234
4316.86	31.798	3575.84	67.293	3191.1	84.687	2807.76	99.172	3278.25	57.157	2866.02	46.914
		3492.48	42.593	2552	74.386	3689.44	83.982	3071.89	57.443
		3301.09	58.791	2481.93	65.612	2677.7	89.726	2723.55	54.022
		3812.95	73.561	2507.12	72.708	3099.78	99.4	1871.92	58.922
PBS	IFN-β	IFN-λ	IFN-y	T.gondii RH	RH + IFN-λ	RH H.I
136162	222636	201560	238220	210517	193395	112594
158800	254577	276443	235895	166109	161889	122369
194034	190269	281833	234097	169653	172922	133437
175897	263164	409645	239422	195253	198572	127288
208608	269354	357284	345438	192340	169313	122315
126131	261305	293620	265711	184718	195791	121378
157880	247803	232697	316302	182435	165773
115275	229922	228773	259125	185900	180209
137267	240629	270245	278451	187375	134456
	148755	189833	309846	176459
	194074	162844	240259	147132
	280484	182288	308119	110297
1.
Contrôle		Lambda		Bêta		RH		RH Lambda		HI RH		Gamma
MFI cell	MFI junction	MFI cell	MFI junction	MFI cell	MFI junction	MFI cell	MFI junction	MFI cell	MFI junction	MFI cell	MFI junction	MFI cell	MFI junction
22.657	3.233	12.355	2.014	10.841	2.931	9.897	6.419	10.125	4.248	8.274	2.799	11.755	3.791
15.088	1.25	10.519	3.743	10.834	2.196	12.005	4.132	12.805	5.69	14.723	2.226	12.38	3.563
12.045	1.337	9.169	3.12	6.758	2.963	9.807	4.436	12.506	2.889	14.791	1.573	13.424	4.338
12.912	1.994	7.276	3.574	8.625	2.946	8.165	5.204	12.109	1.432
17.754	1.806	9.164	2.813	10.833	4.22	9.977	5.512	7.476	3.802
10.413	3.071	12.959	5.097	6.004	1.555	10.872	4.137	6.616	5.657
12.477	1.947	9.756	4.906	11.867	2.863	13.536	4.083
13.153	2.157	8.656	6.497			11.198	5.088
17.91	2.637	10.157	3.234			12.603	3.626
Correction MFI toxo (≈1)		Correction MFI toxo
9.897	5.419	10.125	3.248
12.005	3.132	12.805	4.69
9.807	3.436	12.506	1.889
8.165	4.204	12.109	0.432
9.977	4.512	7.476	2.802
10.872	3.137	6.616	4.657
13.536	3.083
11.198	4.088
12.603	2.626
Note : different measurement technic used for this first replicate
